# Supplementary material for: Role of Probiotics in Gut Microbiome and Metabolome in Non-Alcoholic Fatty Liver Disease Mouse Model: A Comparative Study
Source: Microorganisms. 2024 May 17;12(5):1020. doi: 10.3390/microorganisms12051020 (PMC11124503; doi:10.3390/microorganisms12051020)
Supplement: Supplementary file 1 [file microorganisms-12-01020-s001.zip]

Archive with 1 entries (1 files):
- microorganisms-2984945-supplementary.pdf
